# Supplementary material for: Regulation of TRIF-mediated innate immune response by K27-linked polyubiquitination and deubiquitination
Source: Nat Commun. 2019 Sep 11;10:4115. doi: 10.1038/s41467-019-12145-1 (PMC6739404; doi:10.1038/s41467-019-12145-1)
Supplement: Supplementary file 4 — Source Data [file 41467_2019_12145_MOESM4_ESM.xlsx]

## Sheet: Figure 1a
IFNB1
		Con				USP19-KO
	RAW	Mean	SD	N	RAW	Mean	SD	N
	1.13744				1.58805
0	0.875948	1.04247	0.144689	3	1.71515	1.61952	0.0844108	3
	1.11403				1.55537
	2.89842				3.89982
1	2.72975	2.82232	0.0855324	3	3.19968	3.63969	0.383168	3
	2.83877				3.81957
	13.3127				45.6685
3	10.9278	11.6478	1.44621	3	39.6414	43.3462	3.24271	3
	10.7029				44.7287
ISG56
		Con				USP19-KO
	RAW	Mean	SD	N	RAW	Mean	SD	N
	1.09573				1.62436
0	0.909948	1.02629	0.101381	3	1.26261	1.49263	0.199907	3
	1.07318				1.59093
	1.5593				8.25133
1	1.22914	1.33076	0.198323	3	7.74225	8.02504	0.259196	3
	1.20384				8.08152
	79.1979				148.392
3	66.8303	70.4944	7.56874	3	143.418	145.716	2.50809	3
	65.455				145.338
TNF
		Con				USP19-KO
	RAW	Mean	SD	N	RAW	Mean	SD	N
	1.08229				1.53444
0	0.928278	1.02353	0.0832374	3	1.52977	1.52235	0.0170447	3
	1.06002				1.50286
	1.42801				4.58693
1	1.27814	1.31933	0.0950341	3	3.99065	4.35671	0.320506	3
	1.25183				4.49253
	10.6763				19.5891
3	8.8853	9.42135	1.09066	3	21.1353	20.4749	0.79734	3
	8.70245				20.7003
CXCL10
		Con				USP19-KO
	RAW	Mean	SD	N	RAW	Mean	SD	N
	0.958328				5.71388
0	1.04043	1.00592	0.0425875	3	6.22345	5.84454	0.333369	3
	1.01902				5.59629
	195.524				330.807
1	181.725	185.078	9.23747	3	285.636	306.248	22.8424	3
	177.985				302.302
	1406.04				3096.77
3	1145.16	1224.27	157.864	3	3361.61	3250.27	137.363	3
	1121.6				3292.43

## Sheet: Figure 1b
IFNB1
		Con			USP19-KO
	RAW	Mean	SD	N	RAW	Mean	SD	N
	1.29365				1.64654
MOCK	0.772787	1.11705	0.298176	3	1.32536	1.42937	0.188135	3
	1.28472				1.31621
	7.14259				31.0535
LPS	7.17228	7.13604	0.0399176	3	29.9239	30.6055	0.599952	3
	7.09326				30.839
ISG56
		Con			USP19-KO
	RAW	Mean	SD	N	RAW	Mean	SD	N
	1.02219				1.9072
MOCK	0.973831	1.00372	0.0261231	3	1.70347	1.76746	0.121161	3
	1.01513				1.69171
	2.68134				9.64432
LPS	2.40868	2.58428	0.152354	3	9.62151	9.61451	0.0338564	3
	2.66282				9.5777
TNF
		Con			USP19-KO
	RAW	Mean	SD	N	RAW	Mean	SD	N
	0.364202				1.9072
MOCK	0.684246	0.575989	0.183428	3	1.70347	1.76746	0.121161	3
	0.67952				1.69171
	46.2447				89.1546
LPS	45.4686	45.8795	0.390061	3	82.7641	86.8192	3.52525	3
	45.9253				88.5388
CXCL10
		Con			USP19-KO
	RAW	Mean	SD	N	RAW	Mean	SD	N
	1.03537				2.7136
MOCK	0.972115	1.0119	0.0346409	3	2.56743	2.65863	0.0795332	3
	1.02822				2.69485
	397.881				1111.43
LPS	344.39	361.427	31.5925	3	1014.37	1076.52	53.959	3
	342.011				1103.76

## Sheet: Figure 1c
IFNB1
		Con			USP19-KO
	RAW	Mean	SD	N	RAW	Mean	SD	N
	0.924773				0.589087
0	1.07991	1.01835	0.0823752	3	0.282658	0.481574	0.172455	3
	1.05038				0.572978
	87.5078				708.451
1	79.1807	81.2347	5.5395	3	599.317	630.232	68.2334	3
	77.0155				582.928
	184.982				1368.28
3	154.745	163.413	18.7985	3	1282.01	1327.05	43.2599	3
	150.513				1330.86
ISG56
		Con			USP19-KO
	RAW	Mean	SD	N	RAW	Mean	SD	N
	0.967259				0.293569
0	1.02134	0.976471	0.0410503	3	0.273758	0.28429	0.00996474	3
	0.940809				0.285542
	6.38229				29.4584
1	6.38542	6.32516	0.101678	3	23.0114	27.0409	3.51279	3
	6.20776				28.6529
	130.393				289.96
3	101.641	119.62	15.6723	3	250.109	274.033	21.0949	3
	126.827				282.031
Tnf
		Con			USP19-KO
	RAW	Mean	SD	N	RAW	Mean	SD	N
	0.983385				0.766121
0	1.00906	0.982979	0.0262846	3	0.628563	0.713285	0.0741158	3
	0.956494				0.745172
	853.242				1743.98
1	791.659	804.971	43.1823	3	1680.96	1707.08	32.8652	3
	770.011				1696.29
	1803.05				4305.41
3	1733.13	1740.64	59.0175	3	4006.08	4166.39	150.796	3
	1685.74				4187.68
Cxcl10
		Con			USP19-KO
	RAW	Mean	SD	N	RAW	Mean	SD	N
	1.02533				0.646621
0	0.965931	0.996187	0.0297167	3	0.423975	0.566512	0.123756	3
	0.997296				0.628939
	84.2017				619.52
1	79.3377	81.8129	2.43312	3	469.638	563.913	82.0822	3
	81.8992				602.58
	369.938				1598.19
3	285.794	311.237	50.9865	3	1564.25	1572.31	22.9378	3
	277.979				1554.48

## Sheet: Figure 2a
poly(I:C)
Ifnb1
		Usp19+/+			Usp19-/-
	RAW	Mean	SD	N	RAW	Mean	SD	N
	0.86751				0.478816
0	1.16049	1.04451	0.155731	3	0.28329	0.406081	0.106943	3
	1.10553				0.456138
	248.542				1872.33
1	229.225	232.045	15.2829	3	1594.12	1750.04	142.119	3
	218.369				1783.65
	131.049				183.053
3	100.574	109.145	19.1187	3	189.587	182.341	7.62698	3
	95.811				174.383
Isg56
		Usp19+/+			Usp19-/-
	RAW	Mean	SD	N	RAW	Mean	SD	N
	1.0507				4.0284
0	0.955789	1.01906	0.0547942	3	3.9308	3.99586	0.05635	3
	1.0507				4.0284
	44.196				170.941
1	41.4603	43.2841	1.57942	3	142.835	161.572	16.2272	3
	44.196				170.941
	167.123				261.537
3	152.712	157.516	8.3205	3	253.578	258.884	4.59562	3
	152.712				261.537
Tnf
		Usp19+/+			Usp19-/-
	RAW	Mean	SD	N	RAW	Mean	SD	N
	1.02061				1.24831
0	0.981184	0.991358	0.0257249	3	0.931271	1.12292	0.168587	3
	0.972275				1.18919
	4.32053				11.6669
1	3.87306	3.96107	0.324531	3	10.4907	11.0907	0.588444	3
	3.68963				11.1143
	4.30854				9.89374
3	4.12092	4.1184	0.191413	3	9.93963	9.75284	0.284711	3
	3.92574				9.42515
Cxcl10
		Usp19+/+			Usp19-/-
	RAW	Mean	SD	N	RAW	Mean	SD	N
	1.0949				3.99856
0	0.914819	1.01759	0.0926985	3	3.6916	3.83311	0.154872	3
	1.04304				3.80918
	15.7056				62.0338
1	13.2777	13.8774	1.61421	3	55.116	58.7485	3.47198	3
	12.6489				59.0958
	50.0547				150.749
3	48.9702	48.9029	1.18678	3	153.509	150.165	3.67022	3
	47.684				146.238
LPS
Ifnb1
		Usp19+/+			Usp19-/-
	RAW	Mean	SD	N	RAW	Mean	SD	N
	1.07879				0.122376
0	0.930704	1.04993	0.107736	3	0.0966567	0.116129	0.0172204	3
	1.1403				0.129354
	20.8171				52.1968
1	21.573	21.4648	0.60084	3	51.5765	52.9821	1.92254	3
	22.0041				55.173
	10.2316				30.0256
3	10.5326	10.5264	0.291741	3	27.477	29.7468	2.14394	3
	10.8149				31.7376
Isg56
		Usp19+/+			Usp19-/-
	RAW	Mean	SD	N	RAW	Mean	SD	N
	1.06389				5.59309
0	0.946786	1.04507	0.0903626	3	4.68819	5.39776	0.634854	3
	1.12455				5.912
	20.0023				44.7982
1	21.6083	20.9178	0.826307	3	45.8569	46.3755	1.89077	3
	21.1427				48.4715
	76.2364				100.771
3	70.69	73.8824	2.86663	3	103.483	104.546	4.40343	3
	74.7207				109.383
Tnf
		Usp19+/+			Usp19-/-
	RAW	Mean	SD	N	RAW	Mean	SD	N
	1.08646				1.38426
0	0.922343	1.03175	0.094752	3	0.992423	1.12303	0.226225	3
	1.08646				0.992423
	4.41526				9.42572
1	4.40872	4.41308	0.00377723	3	9.41619	9.42255	0.00550287	3
	4.41526				9.42572
	2.85352				4.96986
3	2.59164	2.76623	0.151195	3	4.31197	4.75056	0.379835	3
	2.85352				4.96986
Cxcl10
		Usp19+/+			Usp19-/-
	RAW	Mean	SD	N	RAW	Mean	SD	N
	1.10722				0.503698
0	0.91102	1.04182	0.113275	3	0.807832	0.706454	0.175592	3
	1.10722				0.807832
	18.1833				74.1882
1	13.8933	15.3233	2.47686	3	63.8433	70.7399	5.97263	3
	13.8933				74.1882
	134.426				267.943
3	123.049	126.841	6.5684	3	271.91	270.588	2.2906	3
	123.049				271.91

## Sheet: Figure 3a
poly(I:C)
IFN-b
	Usp19+/+			Usp19-/-
RAW	Mean	SD	N	RAW	Mean	SD	N
394.419				815.349
336.279	392.093	54.6883	3	780.465	784.341	29.2629	3
445.581				757.209
TNF
	Usp19+/+			Usp19-/-
RAW	Mean	SD	N	RAW	Mean	SD	N
1110				4943.33
1276.67	1276.67	166.667	3	4443.33	4776.67	288.675	3
1443.33				4943.33
IL-6
	Usp19+/+			Usp19-/-
RAW	Mean	SD	N	RAW	Mean	SD	N
2669.77				5227.91
3018.6	3134.88	532.858	3	4995.35	5499.22	681.333	3
3716.28				6274.42
CXCL10
	Usp19+/+			Usp19-/-
RAW	Mean	SD	N	RAW	Mean	SD	N
3550				18490
3710	3556.67	150.111	3	20110	18863.3	1108.21	3
3410				17990
LPS
IFN-b
	Usp19+/+			Usp19-/-
RAW	Mean	SD	N	RAW	Mean	SD	N
359.535				1196.74
301.395	325.426	30.3516	3	1113.02	1124.65	67.0397	3
315.349				1064.19
TNF
	Usp19+/+			Usp19-/-
RAW	Mean	SD	N	RAW	Mean	SD	N
2910				7910
2926.67	3010	158.99	3	6760	7332.22	575.02	3
3193.33				7326.67
IL-6
	Usp19+/+			Usp19-/-
RAW	Mean	SD	N	RAW	Mean	SD	N
2472.09				5065.12
3483.72	2906.2	520.839	3	5437.21	5344.19	246.116	3
2762.79				5530.23
CXCL10
	Usp19+/+			Usp19-/-
RAW	Mean	SD	N	RAW	Mean	SD	N
1710				5670
1990	2176.67	582.866	3	5370	5736.67	404.145	3
2830				6170

## Sheet: Figure 3d
liver
	Usp19+/+			Usp19-/-
RAW	Mean	SD	N	RAW	Mean	SD	N
88				30
75	83.75	6.39661	4	50	42	9.09212	4
89				40
83				48
spleen
	Usp19+/+			Usp19-/-
RAW	Mean	SD	N	RAW	Mean	SD	N
6.8				3
8	7.55	0.544671	4	3.5	3.525	0.411299	4
7.5				4
7.9				3.6

## Sheet: Figure 3e
Salmonella typhimurium
TNF
	Usp19+/+			Usp19-/-
RAW	Mean	SD	N	RAW	Mean	SD	N
3426.67				6260
3143.33	3332.22	163.583	3	6926.67	6915.56	650.071	3
3426.67				7560
IL-6
	Usp19+/+			Usp19-/-
RAW	Mean	SD	N	RAW	Mean	SD	N
2181.4				9181.4
2379.07	2115.5	301.953	3	7320.93	7646.51	1400.76	3
1786.05				6437.21
CXCL10
	Usp19+/+			Usp19-/-
RAW	Mean	SD	N	RAW	Mean	SD	N
6490				12930
6510	6563.33	110.151	3	15010	13716.7	1128.78	3
6690				13210

## Sheet: Figure 3g
day	Usp19+/+						Usp19-/-
0	1	1	1	1	1	1	1	1	1	1	1	1
1	0.999601	0.992988	1.04142	0.996061	0.995533	0.989382	0.999558	0.944444	0.995516	0.997101	0.994695	1
2	0.993615	1.00896	1.02412	0.967923	0.98277	0.97973	0.984547	0.940476	0.995516	0.828986	0.974801	0.939891
3	0.957702	0.993377	0.978607	0.945414	0.94448	0.970077	0.794702	0.833333	0.90583	0.753623	0.895225	0.89071
4	0.925778	0.977795	0.946746	0.911649	0.925335	0.94112	0.728477	0.77381	0.860987	0.724638	0.848806	0.830601
5	0.897845	0.950526	0.910332	0.855374	0.880664	0.878378	0.697572	0.72619	0.798206	0.713043	0.795756	0.79235
6	0.885874	0.938839	0.887574	0.832864	0.842374	0.859073	0.684327	0.706349	0.762332	0.695652	0.762599	0.754098

## Sheet: Figure 4a
		Vec			USP19
	RAW	Mean	SD	N	RAW	Mean	SD	N
	0.962963				0.925926
Vec	1.03704	0.97619	0.0554294	3	0.962963	0.939153	0.020662	3
	0.928571				0.928571
	821.889				507.889
TRIF	874.852	846.783	26.6239	3	532.148	509.929	21.2726	3
	843.607				489.75
	839.893				760.222
TBK1	845.333	833.456	16.0915	3	801.593	778.26	21.1874	3
	815.143				772.964
	460.37				541.852
IRF3	588.037	497.445	78.8843	3	536.481	533.611	9.99014	3
	443.929				522.5

## Sheet: Figure 4d
		Mock			poly(I:C)
	RAW	Mean	SD	N	RAW	Mean	SD	N
	0.902098				116.538
Vec	1.2331	1	0.20273	3	110.608	112.094	3.91885	3
	0.864802				109.135
	0.578089				68.9044
FL	0.5338	0.54934	0.0249247	3	63.986	66.5214	2.46274	3
	0.536131				66.6737
	0.974359				116.261
1-597	0.750583	0.830614	0.124754	3	125.002	118.804	5.39646	3
	0.7669				115.149
	0.296037				17.9021
1-1316	0.272727	0.263403	0.0381602	3	19.627	18.4196	1.04924	3
	0.221445				17.7296
	0.578089				60.4079
597-1316	0.4662	0.491064	0.0776379	3	57.8415	57.4538	3.16588	3
	0.428904				54.1119
	0.440559				61.6434
597-1419	0.435897	0.434343	0.00712133	3	53.711	58.2098	4.07208	3
	0.426573				59.2751
		Mock			LPS
	RAW	Mean	SD	N	RAW	Mean	SD	N
	1.03836				46.3325
Vec	0.961637	1	0.0383632	3	52.4092	49.7382	3.10427	3
	1				50.4729
	0.245524				9.40153
FL	0.255754	0.245911	0.00965644	3	9.25831	9.23801	0.174561	3
	0.236453				9.05419
	0.808184				47.5857
1-597	0.634271	0.74026	0.0929954	3	48.4041	47.2725	1.3165	3
	0.778325				45.8276
	0.209719				5.64194
1-1316	0.214834	0.208841	0.00647642	3	5.69821	5.59122	0.139456	3
	0.20197				5.4335
	0.55243				8.94118
597-1316	0.485934	0.523461	0.0340643	3	9.67775	9.31304	0.368339	3
	0.53202				9.3202
	0.460358				13.4783
597-1419	0.475703	0.459804	0.0161839	3	13.4527	13.3037	0.280409	3
	0.44335				12.9803

[truncated: 16 more sheets: Figure 7a, Figure 8a, Figure 8b, Figure S1a, Figure S1b, Figure S1c, Figure S1d, Figure S2, Figure S3a, Figure S3b, Figure S4a, Figure S4b, Figure S5a, Figure S5b, Figure S5c, Figure S5d]
